# Supplementary material for: Inhibition of Bacterial Efflux Pumps by Crude Extracts and Essential Oil from Myristica fragrans Houtt. (Nutmeg) Seeds against Methicillin-Resistant Staphylococcus aureus
Source: Molecules. 2021 Jul 31;26(15):4662. doi: 10.3390/molecules26154662 (PMC8348620; doi:10.3390/molecules26154662)
Supplement: Supplementary file 1 [file molecules-26-04662-s001.zip]

Archive with 1 entries (1 files):
- molecules-1297665-supplementary.pdf
